# Supplementary material for: A Spatial Structure of Key Tree Species Metrodorea nigra St. Hill. (Rutaceae) Is Associated with Historical Disturbance and Isolation in Southeastern Brazil
Source: Plants (Basel). 2025 Feb 25;14(5):702. doi: 10.3390/plants14050702 (PMC11901653; doi:10.3390/plants14050702)
Supplement: Supplementary file 1 [file plants-14-00702-s001.zip]

Archive with 1 entries (1 files):
- plants-3460819-supplementary.pdf
